# Supplementary material for: Small Extracellular Vesicle Enrichment of a Retrotransposon-Derived Double-Stranded RNA: A Means to Avoid Autoinflammation?
Source: Biomedicines. 2021 Sep 1;9(9):1136. doi: 10.3390/biomedicines9091136 (PMC8472637; doi:10.3390/biomedicines9091136)
Supplement: Supplementary file 1 [file biomedicines-09-01136-s001.zip]

Archive with 1 entries (1 files):
- biomedicines-1308893-SI.pdf
